# Supplementary material for: Selection of endometrial carcinomas for p53 immunohistochemistry based on nuclear features
Source: J Pathol Clin Res. 2021 Oct 1;8(1):19–32. doi: 10.1002/cjp2.243 (PMC8682942; doi:10.1002/cjp2.243)
Supplement: Supplementary file 2 — Table S1. p53 across MMR and POLE status Table S2. Subclonal p53 and MMR cases Table S3. Diagnostic test table for p53 prediction and ordering Table S4. Nuclear feature review table Table S5. Squamous differentiation across p53 status [file CJP2-8-19-s001.xlsx]

## Sheet: Table S1
Selection of endometrial carcinomas for p53 immunohistochemistry based on nuclear features
EY Kang et al. J Pathol Clin Res DOI: 10.1002/cjp2.243
Table S1. p53 across MMR and POLE status
		p53
		Normal/Wild-type		SC		Abnormal/Mutation-type		Total	p-value
		N	% of all cases	N	% of all cases	N	% of all cases
MMR	Proficient	151	58.3012	13	5.01931	25	9.65251
	Subclonal	4	1.5444	3	1.1583	0	0
	Deficient	55	21.2355	8	3.0888	0	0
	Total	210		24		25		259	<0.0001
POLE	Mutated	0	0	3	50	0	0
	No mutation detected	0	0	3	50	0	0	6

## Sheet: Table S2
Selection of endometrial carcinomas for p53 immunohistochemistry based on nuclear features
EY Kang et al. J Pathol Clin Res DOI: 10.1002/cjp2.243
Table S2. Subclonal p53 and mismatch repair cases
Study ID	Histotype	ESMO risk group	POLE	Mutation, VAF	MMR (known/unknown)	MMR result (N/A-MLH1/A-PMS2/A-MSH2/A-MSH6)	Explanation	p53 status	SC pattern #1	Area of SC pattern #1 (%)	SC pattern #2 (if applicable)	Area of SC pattern #2 (%)	WT: %
EC0025	EEC3	LIR	No mutation detected		Known	N	MMRp POLE NMD	SC	OE	95			5
EC0038	EEC3	HIR	No mutation detected		Known	N	MMRp POLE NMD	SC	OE	95			5
EC0203	EEC3	LIR	No mutation detected		Known	N	MMRp POLE NMD	SC	OE	85			15
EC0275	EEC3	LIR	Mutated	P436R, VAF 32.1%	Known	N	POLE	SC	CY	0.7	OE	10	20
EC0096	EEC2	HR			Known	A-MSH6	MMRd	SC	OE	70			30
EC0031	EEC2	LR			Known	N	Uninformative	SC	OE	50			50
EC0006	EEC2	HIR	Mutated	M444K, VAF 44.2%	Known	N	POLE	SC	OE	25	CA	25	50
EC0182	EEC2	LR			Known	A-MLH1	MMRd	SC	OE	40			60
EC0166	EEC2	LIR	Mutated	P286R, VAF 37.4%	Known	N	POLE	SC	OE	15	CA	10	75
EC0099	EEC3	LIR	No mutation detected		Known	N	MMRp POLE NMD	SC	CA	15			85
EC0126	EEC2	LR			Known	A-PMS2 (SC)	MMRd	SC	OE	5	CY	5	90
EC0118	DDC	HR			Known	A-MSH2	MMRd	SC	OE	10			90
EC0087	EEC2	LR			Known	N	Uninformative	SC	OE	5			95
EC0084	EEC2	LIR	No mutation detected		Known	A-MLH1 (SC)	MMRd	SC	OE	5			95
EC0229	EEC1	LR			Known	A-MSH2	MMRd	SC	OE	2			98
EC0254	EEC1	LR			Known	N	Uninformative	SC	OE	2			98
EC0245	EEC1	HIR	No mutation detected		Known	N	MMRp POLE NMD	SC	OE	2			98
EC0035	EEC1	LR			Known	A-MLH1 (SC)	MMRd	SC	OE	0.5			99
EC0053	EEC1	LR			Known	A-MLH1	MMRd	SC	OE	0.5			99
EC0091	EEC1	LR			Known	A-MLH1	MMRd	SC	OE	0.5			99
EC0137	EEC2	LR			Known	A-MSH6	MMRd	SC	OE	1			99
EC0016	EEC1	LR			Known	N	Uninformative	SC	OE	0.5			99
EC0039	EEC1	LR			Known	N	Uninformative	SC	OE	0.5			99
EC0277	EEC2	LIR			Known	A-MSH2	MMRd	SC	CY	0.5			99
EC202	EEC2	LR			Known	A-PMS2 (SC)	MMRd	WT
EC0205	EEC2	LIR	No mutation detected		Known	A-MLH1 (SC)	MMRd	WT
EEC008	EEC2	HIR	No mutation detected		Known	A-MLH1 (SC)	MMRd	WT
EC0158	EEC1	HIR	No mutation detected		Known	A-MLH1 (SC)	MMRd	WT

## Sheet: Table S3
Selection of endometrial carcinomas for p53 immunohistochemistry based on nuclear features
EY Kang et al. J Pathol Clin Res DOI: 10.1002/cjp2.243
Table S3. Diagnostic test table for p53 prediction and ordering
	Predict subclonal (prevalence 8.2%)
	Sensitivity (%)	Specificity (%)	Accuracy (%)	Positive predictive value (%)	Negative predictive value (%)
Obs 01	29.2	92.5	86.8	25	93.1
Obs 02	16.7	94.4	88	21	92.6
Obs 03	54.2	80.6	78.4	20	95.2
Mean	33.3667	89.1667	84.4	22	93.6333
	Predict abnormal (prevalence 14.7%), subclonal and normal combined
	Sensitivity (%)	Specificity (%)	Accuracy (%)	Positive predictive value (%)	Negative predictive value (%)
Obs 01	100	89.6	91.1	62.3	100
Obs 02	67.4	94.8	90.8	69.1	94.4
Obs 03	83.4	73.5	75.7	36.5	97.3
Mean	83.6	85.9667	85.8667	55.9667	97.2333
	Order IHC to detect abnormal
	Sensitivity (%)	Specificity (%)	Accuracy (%)	Positive predictive value (%)	Negative predictive value (%)
Obs 01	100	79.1	82.2	45.3	100
Obs 02	97.7	79.9	82.5	45.6	99.5
Obs 03	97.7	53	59.6	26.4	99.3
Mean	98.4667	70.6667	74.7667	39.1	99.6

## Sheet: Table S4
Selection of endometrial carcinomas for p53 immunohistochemistry based on nuclear features
EY Kang et al. J Pathol Clin Res DOI: 10.1002/cjp2.243
Table S4. Nuclear feature review table
		p53 status
		Abnormal	Subclonal	Wild type	p-value			Sensitivity for p53abn (%)	Specificity against normal/wild-type (%)
Tumor giant cells	Conspicuous	12	6	2	<0.0001		Presence	0.917	0.944
	Focal	8	1	3
	Absent	2	3	33
Pleomorphism	Pleomorphic	21	8	15	<0.0001		Presence	0.958	0.694
	Monomorphic	1	2	23
Atypical mitoses	Conspicuous	15	3	2	<0.0001		Presence	0.875	0.833
	Focal	6	3	5
	Absent	1	4	31
Nucleoli	Macronucleoli	2	0	0	0.004		At least cherry-red	0.417	0.889
	Cherry-red	6	5	2
	Prominent	10	4	20
	Inconspicuous	4	1	16
Smudged chromatin	Conspicuous	17	7	13	0.0097		Conspicuous	0.792	0.634
	Focal	5	3	23
	Absent	0	0	2
Predominant chromatin pattern	Hyperchromatic	1	0	1	0.039		At least coarse	0.792	0.417
	Coarse	17	6	17
	Vesicular	3	4	10
	Open/pale	1	0	10
Mitotic count per 10 high-power fields	Mean	50.5	30.7	23.8	0.001		Mitotic count ≥32/10HPF	0.75	0.886
	95% confidence interval	39.7-61.2	14.7-46.7	15.4-32.1			Mitotic count ≥10/10HPF	1	0.351
Mitotic count per mm2	Mean	22.9	13.8	10.9	0.001		Mitotic count ≥14/mm2	0.727	0.811
	95% confidence interval	18.0-27.7	6.6-21.0	7.1-14.6			Mitotic count ≥5/mm2	1	0.351

## Sheet: Table S5
Selection of endometrial carcinomas for p53 immunohistochemistry based on nuclear features
EY Kang et al. J Pathol Clin Res DOI: 10.1002/cjp2.243
Table S5. Squamous differentiation across p53 status
		Squamous differentiation
		Absent (N, %)		Present (N, %)		Total
p53 status	Normal	188	75.502	61	24.498	249
	Abnormal	41	95.3488	2	4.65116	43
	Total	229		63		292
